# Supplementary material for: Effects of Schyzocotyle acheilognathi (Yamaguti, 1934) infection on the intestinal microbiota, growth and immune reactions of grass carp (Ctenopharyngodon idella)
Source: PLoS One. 2022 Apr 12;17(4):e0266766. doi: 10.1371/journal.pone.0266766 (PMC9004761; doi:10.1371/journal.pone.0266766)
Supplement: S1 Table — (XLSX) [file pone.0266766.s001.xlsx]

## Sheet: Sheet1
Table S1 The bacterial taxa with significant difference in relative abundance between UnH and InH
Taxon	UnH	InH	P
Gordonia	0.0183815	0.005986	0.0117355
Mycobacterium	6.05559	1.80082	0.0421841
Gaiellales(O)	0.0116698	0.00281667	0.0284606
Turicibacter	0.000351111	0.0394528	0.0263149
Ruminococcus	0.000708888	0.00421556	0.0390261
Deltaproteobacteria(C)	0.0127178	0.00176	0.026167
Pseudoxanthomonas	0.259259	0.0151424	0.0238407
