# Supplementary material for: Effects of Schyzocotyle acheilognathi (Yamaguti, 1934) infection on the intestinal microbiota, growth and immune reactions of grass carp (Ctenopharyngodon idella)
Source: PLoS One. 2022 Apr 12;17(4):e0266766. doi: 10.1371/journal.pone.0266766 (PMC9004761; doi:10.1371/journal.pone.0266766)
Supplement: S2 Table — (XLSX) [file pone.0266766.s002.xlsx]

## Sheet: Sheet1
Table S2- Body length and weight measurement of grass carp and infection of Schyzocotyle acheilognathi in grass carp intestine
Sample	Body length (L)	Truncus weight (TW)	Fullness (F)	Infected or not	Cestode wet weight (CWW)
1	9.6	8.1	0.915527	-	-
2	9.1	6.1	0.809479	+	0.06
3	10.4	10.8	0.960116	-	-
4	9.8	10.9	1.15811	+	0.074
5	9.1	7.2	0.955451	-	-
6	10	9.3	0.93	+	0.076
7	9.9	7.7	0.79357	-	-
8	9.3	6.5	0.79357	-	-
9	8.9	6.6	0.936211	-	-
10	8	5.1	0.996094	-	-
11	8.9	7	0.992951	+	0.043
12	10	9.5	0.95	+	none
13	9.2	7.6	0.976001	+	0.093
14	10.6	11.9	0.999147	-	-
15	8.5	6	0.977	-	-
16	10.2	8.5	0.800974	-	-
17	8.3	6.2	1.08432	-	-
18	8.7	6.4	0.971901	-	-
19	10	10.4	1.04	+	0.096
20	9.1	7	0.92891	-	-
21	9	7.1	0.973937	-	-
22	9.7	8.3	0.909417	-	-
23	11	15.7	1.17956	+	none
24	8.3	5.1	0.891941	-	-
25	8.4	5.4	0.911079	-	-
26	9.3	6.5	0.808099	-	-
27	9.8	8.4	0.892485	+	none
28	9	7.5	1.02881	+	0.042
29	9.5	8.5	0.991398	-	-
30	9.6	7.6	0.859013	-	-
31	8.4	6.3	1.06293	-	-
32	11	10.3	0.773854	-	-
33	9	7	0.960219	-	-
34	9.7	8	0.876546	-	-
35	9.9	7.4	0.762652	-	-
36	11.6	16.2	1.03787	-	-
37	9.5	7.5	0.874763	-	-
38	9.1	7.8	1.03507	-	-
39	9.5	7.1	0.828109	-	-
40	9.5	7.8	0.909754	+	0.098
41	9.6	8.2	0.92683	-	-
42	10.4	10.4	0.924556	-	-
43	11	10.4	0.781367	-	-
44	8.9	6.4	0.907841	-	-
45	9.3	7.8	0.969719	-	-
46	9.4	7.5	0.902979	-	-
47	9.3	6.5	0.808099	+	0.086
48	9.2	8	1.02737	-	-
49	9.5	7.5	0.874763	+	0.055
50	9.2	7.4	0.950316	-	-
51	8.5	5.2	0.846733	-	-
Key: "-", unifected with S. acheilognathi；"+", infected with S. acheilognathi；"none", only infected with one tapeworm and no record of cestoda wet weight
